# Supplementary material for: Identification, Expression and Evolutional Analysis of Two cyp19-like Genes in Amphioxus
Source: Animals (Basel). 2024 Apr 9;14(8):1140. doi: 10.3390/ani14081140 (PMC11047327; doi:10.3390/ani14081140)
Supplement: Supplementary file 1 [file animals-14-01140-s001.zip]

Archive with 1 entries (1 files):
- animals-2918434-supplementary.pdf
